# Supplementary material for: Landscape limits gene flow and drives population structure in Agassiz’s desert tortoise (Gopherus agassizii)
Source: Sci Rep. 2018 Jul 25;8:11231. doi: 10.1038/s41598-018-29395-6 (PMC6060138; doi:10.1038/s41598-018-29395-6)
Supplement: Supplementary file 2 — Supplementary dataset [file 41598_2018_29395_MOESM2_ESM.csv]

	samples	gps_taken	site	county	region	groupings_Mea07	x	y	optional	optional.1
1	CB1224	TRUE	Chuckwalla Bench, Site 23	Riverside	Eastern_Colorado	14	-115.4647982	33.52469366	TRUE	TRUE
2	CB215	TRUE	Chuckwalla Bench, Site 23	Riverside	Eastern_Colorado	14	-115.4571327	33.52888209	TRUE	TRUE
3	CB221	TRUE	Chuckwalla Bench, Site 23	Riverside	Eastern_Colorado	14	-115.4625046	33.52470128	TRUE	TRUE
4	CB340	TRUE	Chuckwalla Bench, Site 23	Riverside	Eastern_Colorado	14	-115.4557965	33.5253032	TRUE	TRUE
5	CB556	TRUE	Chuckwalla Bench, Site 23	Riverside	Eastern_Colorado	14	-115.4587185	33.52507807	TRUE	TRUE
6	CB580	TRUE	Chuckwalla Bench, Site 23	Riverside	Eastern_Colorado	14	-115.4553992	33.52645259	TRUE	TRUE
7	CB584	TRUE	Chuckwalla Bench, Site 23	Riverside	Eastern_Colorado	14	-115.4641596	33.52792332	TRUE	TRUE
8	CB617	TRUE	Chuckwalla Bench, Site 23	Riverside	Eastern_Colorado	14	-115.4587183	33.52508709	TRUE	TRUE
9	CBC20	TRUE	Chuckwalla Bench, Site 23	Riverside	Eastern_Colorado	14	-115.569582	33.54339014	TRUE	TRUE
10	CBC3	TRUE	Chuckwalla Bench, Site 23	Riverside	Eastern_Colorado	14	-115.5708956	33.54472201	TRUE	TRUE
11	CH2	TRUE	Chemhuevi	San Bernardino	Northern_Colorado	13	-114.9567317	34.83145753	TRUE	TRUE
12	CH5	TRUE	Chemhuevi	San Bernardino	Northern_Colorado	13	-114.9419198	34.82165115	TRUE	TRUE
13	CH6	TRUE	Chemhuevi	San Bernardino	Northern_Colorado	13	-114.9518242	34.82917514	TRUE	TRUE
14	CH9	TRUE	Chemhuevi	San Bernardino	Northern_Colorado	13	-114.9479692	34.8153342	TRUE	TRUE
15	CHA	TRUE	Chemhuevi	San Bernardino	Northern_Colorado	13	-114.9461067	34.82738377	TRUE	TRUE
16	CMAGR15	TRUE	CMAGR	Riverside	Eastern_Colorado	14	-115.5695213	33.54184728	TRUE	TRUE
17	CMAGRB	TRUE	CMAGR	Riverside	Eastern_Colorado	14	-115.5660812	33.5453788	TRUE	TRUE
18	CMAGRC	TRUE	CMAGR	Riverside	Eastern_Colorado	14	-115.5682671	33.54671178	TRUE	TRUE
19	CMAGRD	TRUE	CMAGR	Riverside	Eastern_Colorado	14	-115.5624121	33.54451557	TRUE	TRUE
20	CMAGRE	TRUE	CMAGR	Riverside	Eastern_Colorado	14	-115.5634719	33.54685464	TRUE	TRUE
21	CMAGRG	TRUE	CMAGR	Riverside	Eastern_Colorado	14	-115.562034	33.54393399	TRUE	TRUE
22	CMAGRGo10	TRUE	CMAGR	Riverside	Eastern_Colorado	14	-115.5729641	33.5486148	TRUE	TRUE
23	CMAGRGo12	FALSE	CMAGR	Riverside	Eastern_Colorado	14	-115.6764294	33.58258092	TRUE	TRUE
24	CMAGRGo18	TRUE	CMAGR	Riverside	Eastern_Colorado	14	-115.5725207	33.54741023	TRUE	TRUE
25	CMAGRGo19	TRUE	CMAGR	Riverside	Eastern_Colorado	14	-115.5744639	33.54779336	TRUE	TRUE
26	CMAGRGo5	TRUE	CMAGR	Riverside	Eastern_Colorado	14	-115.5751286	33.54994742	TRUE	TRUE
27	CMAGRGo8	TRUE	CMAGR	Riverside	Eastern_Colorado	14	-115.5641354	33.54711485	TRUE	TRUE
28	CMAGRH	TRUE	CMAGR	Riverside	Eastern_Colorado	14	-115.5770011	33.55070847	TRUE	TRUE
29	CMAGRK	TRUE	CMAGR	Riverside	Eastern_Colorado	14	-115.5670731	33.54336113	TRUE	TRUE
30	CMAGRM	TRUE	CMAGR	Riverside	Eastern_Colorado	14	-115.5736275	33.5462596	TRUE	TRUE
31	CMAGRN	TRUE	CMAGR	Riverside	Eastern_Colorado	14	-115.5919063	33.55812077	TRUE	TRUE
32	CMAGRO	TRUE	CMAGR	Riverside	Eastern_Colorado	14	-115.5948636	33.5590923	TRUE	TRUE
33	CV160	TRUE	Chuckwalla Valley	Riverside	Eastern_Colorado	14	-115.125352	33.49731337	TRUE	TRUE
34	CV177	TRUE	Chuckwalla Valley	Riverside	Eastern_Colorado	14	-115.1080728	33.49700556	TRUE	TRUE
35	CV183	TRUE	Chuckwalla Valley	Riverside	Eastern_Colorado	14	-115.1263365	33.50157563	TRUE	TRUE
36	CV47	TRUE	Chuckwalla Valley	Riverside	Eastern_Colorado	14	-115.1222673	33.50159516	TRUE	TRUE
37	DAG03B	TRUE	Daggett	San Bernardino	Southern_Mojave	8	-116.881732	34.84857325	TRUE	TRUE
38	DAG03BB	TRUE	Daggett	San Bernardino	Southern_Mojave	8	-116.9016118	34.85404664	TRUE	TRUE
39	DAG03F	TRUE	Daggett	San Bernardino	Southern_Mojave	8	-116.8923409	34.84971933	TRUE	TRUE
40	DAG03I	TRUE	Daggett	San Bernardino	Southern_Mojave	8	-116.882118	34.84634627	TRUE	TRUE
41	DAG03II	TRUE	Daggett	San Bernardino	Southern_Mojave	8	-116.9225579	34.85693842	TRUE	TRUE
42	DAG03K	TRUE	Daggett	San Bernardino	Southern_Mojave	8	-116.8794128	34.84870624	TRUE	TRUE
43	DAG03L	TRUE	Daggett	San Bernardino	Southern_Mojave	8	-116.8841017	34.85140708	TRUE	TRUE
44	DAG03S	TRUE	Daggett	San Bernardino	Southern_Mojave	8	-116.878966	34.84758761	TRUE	TRUE
45	DAG03T	TRUE	Daggett	San Bernardino	Southern_Mojave	8	-116.907885	34.84960585	TRUE	TRUE
46	DAG03Z	TRUE	Daggett	San Bernardino	Southern_Mojave	8	-116.9086173	34.85012041	TRUE	TRUE
47	DAGAAA	TRUE	Daggett	San Bernardino	Southern_Mojave	8	-116.8894603	34.8443332	TRUE	TRUE
48	DAGAAAA	TRUE	Daggett	San Bernardino	Southern_Mojave	8	-116.8699768	34.83222124	TRUE	TRUE
49	DAGBBB	TRUE	Daggett	San Bernardino	Southern_Mojave	8	-116.898398	34.84322281	TRUE	TRUE
50	DAGBBBB	TRUE	Daggett	San Bernardino	Southern_Mojave	8	-116.8700537	34.83199588	TRUE	TRUE
51	DAGCC	TRUE	Daggett	San Bernardino	Southern_Mojave	8	-116.8883466	34.84283525	TRUE	TRUE
52	DAGCCC	TRUE	Daggett	San Bernardino	Southern_Mojave	8	-116.8642585	34.83804041	TRUE	TRUE
53	DAGCCCC	TRUE	Daggett	San Bernardino	Southern_Mojave	8	-116.8699767	34.83229338	TRUE	TRUE
54	DAGDD	TRUE	Daggett	San Bernardino	Southern_Mojave	8	-116.8915848	34.84240533	TRUE	TRUE
55	DAGDDDD	TRUE	Daggett	San Bernardino	Southern_Mojave	8	-116.8695724	34.83205849	TRUE	TRUE
56	DAGE	TRUE	Daggett	San Bernardino	Southern_Mojave	8	-116.8932363	34.85097358	TRUE	TRUE
57	DAGEE	TRUE	Daggett	San Bernardino	Southern_Mojave	8	-116.9233538	34.8598426	TRUE	TRUE
58	DAGEEE	TRUE	Daggett	San Bernardino	Southern_Mojave	8	-116.8889751	34.8472635	TRUE	TRUE
59	DAGEEEE	TRUE	Daggett	San Bernardino	Southern_Mojave	8	-116.8695101	34.83000239	TRUE	TRUE
60	DAGFFFF	TRUE	Daggett	San Bernardino	Southern_Mojave	8	-116.8726873	34.81913943	TRUE	TRUE
61	DAGGGG	TRUE	Daggett	San Bernardino	Southern_Mojave	8	-116.8732214	34.83453319	TRUE	TRUE
62	DAGHHH	TRUE	Daggett	San Bernardino	Southern_Mojave	8	-116.8743562	34.83629281	TRUE	TRUE
63	DAGHHHH	TRUE	Daggett	San Bernardino	Southern_Mojave	8	-116.8655928	34.82457849	TRUE	TRUE
64	DAGJJ	TRUE	Daggett	San Bernardino	Southern_Mojave	8	-116.8961584	34.84978578	TRUE	TRUE
65	DAGJJJ	TRUE	Daggett	San Bernardino	Southern_Mojave	8	-116.8753869	34.83454444	TRUE	TRUE
66	DAGJJJJ	TRUE	Daggett	San Bernardino	Southern_Mojave	8	-116.8729386	34.81931103	TRUE	TRUE
67	DAGKKK	TRUE	Daggett	San Bernardino	Southern_Mojave	8	-116.874729	34.83566196	TRUE	TRUE
68	DAGLL	TRUE	Daggett	San Bernardino	Southern_Mojave	8	-116.894136	34.84884619	TRUE	TRUE
69	DAGM	TRUE	Daggett	San Bernardino	Southern_Mojave	8	-116.8963163	34.84601653	TRUE	TRUE
70	DAGMMM	TRUE	Daggett	San Bernardino	Southern_Mojave	8	-116.8822721	34.83033102	TRUE	TRUE
71	DAGN	TRUE	Daggett	San Bernardino	Southern_Mojave	8	-116.8963163	34.84601653	TRUE	TRUE
72	DAGO	TRUE	Daggett	San Bernardino	Southern_Mojave	8	-116.8823561	34.84809592	TRUE	TRUE
73	DAGOO	TRUE	Daggett	San Bernardino	Southern_Mojave	8	-116.8952193	34.84851348	TRUE	TRUE
74	DAGOOO	TRUE	Daggett	San Bernardino	Southern_Mojave	8	-116.8779515	34.8382984	TRUE	TRUE
75	DAGQQQ	TRUE	Daggett	San Bernardino	Southern_Mojave	8	-116.8787445	34.82707217	TRUE	TRUE
76	DAGRR	TRUE	Daggett	San Bernardino	Southern_Mojave	8	-116.8845731	34.85065005	TRUE	TRUE
77	DAGRRR	TRUE	Daggett	San Bernardino	Southern_Mojave	8	-116.8790718	34.82756847	TRUE	TRUE
78	DAGSS	TRUE	Daggett	San Bernardino	Southern_Mojave	8	-116.8963999	34.84917278	TRUE	TRUE
79	DAGSSS	TRUE	Daggett	San Bernardino	Southern_Mojave	8	-116.8799653	34.82979673	TRUE	TRUE
80	DAGTT	TRUE	Daggett	San Bernardino	Southern_Mojave	8	-116.897584	34.84691035	TRUE	TRUE
81	DAGU	TRUE	Daggett	San Bernardino	Southern_Mojave	8	-116.8870043	34.8485963	TRUE	TRUE
82	DAGUU	TRUE	Daggett	San Bernardino	Southern_Mojave	8	-116.8972329	34.84783887	TRUE	TRUE
83	DAGVV	TRUE	Daggett	San Bernardino	Southern_Mojave	8	-116.8853279	34.85064174	TRUE	TRUE
84	DAGW	TRUE	Daggett	San Bernardino	Southern_Mojave	8	-116.8853341	34.84618702	TRUE	TRUE
85	DAGWW	TRUE	Daggett	San Bernardino	Southern_Mojave	8	-116.8844439	34.84914397	TRUE	TRUE
86	DAGZZ	TRUE	Daggett	San Bernardino	Southern_Mojave	8	-116.8817763	34.84815848	TRUE	TRUE
87	DJM0028	FALSE	Fort Irwin NTC - DJM (N. Alvord/NTC/Mannix)	San Bernardino	Central_Mojave	3	-117.0117417	35.20149588	TRUE	TRUE
88	DJM0037	FALSE	Fort Irwin NTC - DJM (N. Alvord/NTC/Mannix)	San Bernardino	Central_Mojave	3	-116.8678931	35.25128086	TRUE	TRUE
89	DJM0042	FALSE	Fort Irwin NTC - DJM (N. Alvord/NTC/Mannix)	San Bernardino	Central_Mojave	3	-116.9137381	35.31437782	TRUE	TRUE
90	DJM0043	FALSE	Fort Irwin NTC - DJM (N. Alvord/NTC/Mannix)	San Bernardino	Central_Mojave	3	-117.0275777	35.31221204	TRUE	TRUE
91	DJM0044	FALSE	Fort Irwin NTC - DJM (N. Alvord/NTC/Mannix)	San Bernardino	Central_Mojave	3	-116.9875664	35.33903725	TRUE	TRUE
92	DJM0045	FALSE	Fort Irwin NTC - DJM (N. Alvord/NTC/Mannix)	San Bernardino	Central_Mojave	3	-116.9871128	35.2664573	TRUE	TRUE
93	DJM0046	FALSE	Fort Irwin NTC - DJM (N. Alvord/NTC/Mannix)	San Bernardino	Central_Mojave	3	-116.9182157	35.25548704	TRUE	TRUE
94	DJM0057	FALSE	Fort Irwin NTC - DJM (N. Alvord/NTC/Mannix)	San Bernardino	Central_Mojave	3	-116.8620677	35.28178815	TRUE	TRUE
95	DJM0058	FALSE	Fort Irwin NTC - DJM (N. Alvord/NTC/Mannix)	San Bernardino	Central_Mojave	3	-116.9725849	35.33247373	TRUE	TRUE
96	DJM0059	FALSE	Fort Irwin NTC - DJM (N. Alvord/NTC/Mannix)	San Bernardino	Central_Mojave	3	-116.951986	35.26761038	TRUE	TRUE
97	DJM0060	FALSE	Fort Irwin NTC - DJM (N. Alvord/NTC/Mannix)	San Bernardino	Central_Mojave	3	-116.8504847	35.30258196	TRUE	TRUE
98	DJM0061	FALSE	Fort Irwin NTC - DJM (N. Alvord/NTC/Mannix)	San Bernardino	Central_Mojave	3	-116.8492595	35.24954441	TRUE	TRUE
99	DJM0062	FALSE	Fort Irwin NTC - DJM (N. Alvord/NTC/Mannix)	San Bernardino	Central_Mojave	3	-116.9500886	35.29025159	TRUE	TRUE
100	DJM0063	FALSE	Fort Irwin NTC - DJM (N. Alvord/NTC/Mannix)	San Bernardino	Central_Mojave	3	-116.9019633	35.23874246	TRUE	TRUE
101	DJM0064	FALSE	Fort Irwin NTC - DJM (N. Alvord/NTC/Mannix)	San Bernardino	Central_Mojave	3	-117.0169351	35.21989796	TRUE	TRUE
102	DJM0065	FALSE	Fort Irwin NTC - DJM (N. Alvord/NTC/Mannix)	San Bernardino	Central_Mojave	3	-117.0110252	35.23446229	TRUE	TRUE
103	DJM0066	FALSE	Fort Irwin NTC - DJM (N. Alvord/NTC/Mannix)	San Bernardino	Central_Mojave	3	-117.0251557	35.29086364	TRUE	TRUE
104	DJM0067	FALSE	Fort Irwin NTC - DJM (N. Alvord/NTC/Mannix)	San Bernardino	Central_Mojave	3	-116.8744451	35.19326546	TRUE	TRUE
105	DJM0069	FALSE	Fort Irwin NTC - DJM (N. Alvord/NTC/Mannix)	San Bernardino	Central_Mojave	3	-116.898426	35.18808216	TRUE	TRUE
106	DJM0070	FALSE	Fort Irwin NTC - DJM (N. Alvord/NTC/Mannix)	San Bernardino	Central_Mojave	3	-117.0154746	35.30527091	TRUE	TRUE
107	DJM0071	FALSE	Fort Irwin NTC - DJM (N. Alvord/NTC/Mannix)	San Bernardino	Central_Mojave	3	-116.9733933	35.17857351	TRUE	TRUE
108	DJM0072	FALSE	Fort Irwin NTC - DJM (N. Alvord/NTC/Mannix)	San Bernardino	Central_Mojave	3	-116.992045	35.32813989	TRUE	TRUE
109	DJM0073	FALSE	Fort Irwin NTC - DJM (N. Alvord/NTC/Mannix)	San Bernardino	Central_Mojave	3	-116.9353921	35.30003059	TRUE	TRUE
110	DJM0075	FALSE	Fort Irwin NTC - DJM (N. Alvord/NTC/Mannix)	San Bernardino	Central_Mojave	3	-116.8860952	35.21826377	TRUE	TRUE
111	DJM0076	FALSE	Fort Irwin NTC - DJM (N. Alvord/NTC/Mannix)	San Bernardino	Central_Mojave	3	-116.8989253	35.31502055	TRUE	TRUE
112	DJM0077	FALSE	Fort Irwin NTC - DJM (N. Alvord/NTC/Mannix)	San Bernardino	Central_Mojave	3	-117.0146431	35.23457223	TRUE	TRUE
113	DJM0096	FALSE	Fort Irwin NTC - DJM (N. Alvord/NTC/Mannix)	San Bernardino	Central_Mojave	3	-116.934225	35.3354272	TRUE	TRUE
114	DJM0098	FALSE	Fort Irwin NTC - DJM (N. Alvord/NTC/Mannix)	San Bernardino	Central_Mojave	3	-116.8778126	35.22834567	TRUE	TRUE
115	DJM0099	FALSE	Fort Irwin NTC - DJM (N. Alvord/NTC/Mannix)	San Bernardino	Central_Mojave	3	-116.9530038	35.26559561	TRUE	TRUE
116	DSF1	TRUE	DS (EAFB?)	San Bernardino	Western_Mojave	2	-117.595079	34.74544794	TRUE	TRUE
117	DSF11	TRUE	DS (EAFB?)	San Bernardino	Western_Mojave	2	-117.4916458	34.73493482	TRUE	TRUE
118	DSF2	TRUE	DS (EAFB?)	San Bernardino	Western_Mojave	2	-117.6148763	34.75892117	TRUE	TRUE
119	DSF3	TRUE	DS (EAFB?)	San Bernardino	Western_Mojave	2	-117.6191223	34.75980143	TRUE	TRUE
120	DSF5	TRUE	DS (EAFB?)	San Bernardino	Western_Mojave	2	-117.5956563	34.7512976	TRUE	TRUE
121	DSF6	TRUE	DS (EAFB?)	San Bernardino	Western_Mojave	2	-117.5893386	34.74167941	TRUE	TRUE
122	DSF7	TRUE	DS (EAFB?)	San Bernardino	Western_Mojave	2	-117.6008357	34.74686251	TRUE	TRUE
123	DSF8	FALSE	DS (EAFB?)	Los Angeles	Western_Mojave	2	-117.6571809	34.72694216	TRUE	TRUE
124	DSF9	TRUE	DS (EAFB?)	San Bernardino	Western_Mojave	2	-117.7480141	34.80594192	TRUE	TRUE
125	DSM1	TRUE	DS (EAFB?)	San Bernardino	Western_Mojave	2	-117.6200464	34.76209622	TRUE	TRUE
126	DSM10	TRUE	DS (EAFB?)	San Bernardino	Western_Mojave	2	-117.625436	34.76243838	TRUE	TRUE
127	DSM11	TRUE	DS (EAFB?)	San Bernardino	Western_Mojave	2	-117.6213467	34.76355045	TRUE	TRUE
128	DSM13	TRUE	DS (EAFB?)	San Bernardino	Western_Mojave	2	-117.5950224	34.74974063	TRUE	TRUE
129	DSM14	TRUE	DS (EAFB?)	San Bernardino	Western_Mojave	2	-117.5922562	34.74180052	TRUE	TRUE
130	DSM16	TRUE	DS (EAFB?)	Los Angeles	Western_Mojave	2	-117.7601614	34.80725534	TRUE	TRUE
131	DSM17	TRUE	DS (EAFB?)	Los Angeles	Western_Mojave	2	-117.7574831	34.80608173	TRUE	TRUE
132	DSM18	TRUE	DS (EAFB?)	Kern	Western_Mojave	1	-118.0735495	35.10061541	TRUE	TRUE
133	DSM19	TRUE	DS (EAFB?)	Kern	Western_Mojave	1	-118.0744684	35.10040891	TRUE	TRUE
134	DSM21	TRUE	Edwards AFB samples and adjacent(?)	San Bernardino	Western_Mojave	2	-117.4103436	34.76835808	TRUE	TRUE
135	DSM22	TRUE	Edwards AFB samples and adjacent(?)	San Bernardino	Western_Mojave	2	-117.4104464	34.76705918	TRUE	TRUE
136	DSM23	TRUE	Edwards AFB samples and adjacent(?)	San Bernardino	Western_Mojave	2	-117.408833	34.76784916	TRUE	TRUE
137	DSM24	TRUE	Edwards AFB samples and adjacent(?)	San Bernardino	Western_Mojave	2	-117.4078826	34.76790645	TRUE	TRUE
138	DSM25	TRUE	Edwards AFB samples and adjacent(?)	San Bernardino	Western_Mojave	2	-117.4090873	34.76624314	TRUE	TRUE
139	DSM3	TRUE	Edwards AFB samples and adjacent(?)	Los Angeles	Western_Mojave	2	-117.7473872	34.80189692	TRUE	TRUE
140	DSM4	TRUE	Edwards AFB samples and adjacent(?)	San Bernardino	Western_Mojave	2	-117.6019924	34.74366454	TRUE	TRUE
141	DSM7	TRUE	Edwards AFB samples and adjacent(?)	Los Angeles	Western_Mojave	2	-117.7476967	34.80105638	TRUE	TRUE
142	DSM8	TRUE	Edwards AFB samples and adjacent(?)	Los Angeles	Western_Mojave	2	-117.6938613	34.77685651	TRUE	TRUE
143	DTNA11	TRUE	DTNA	Kern	Western_Mojave	1	-117.8619444	35.25277789	TRUE	TRUE
144	DTNA26	TRUE	DTNA	Kern	Western_Mojave	1	-117.8771949	35.23961119	TRUE	TRUE
145	DTNA28	TRUE	DTNA	Kern	Western_Mojave	1	-117.8519445	35.26472193	TRUE	TRUE
146	DTNA33	TRUE	DTNA	Kern	Western_Mojave	1	-117.8641664	35.22277777	TRUE	TRUE
147	DTNA35	TRUE	DTNA	Kern	Western_Mojave	1	-117.8611115	35.2508335	TRUE	TRUE
148	DTNA36	TRUE	DTNA	Kern	Western_Mojave	1	-117.8647224	35.26138887	TRUE	TRUE
149	DTNA37	TRUE	DTNA	Kern	Western_Mojave	1	-117.8732777	35.23497246	TRUE	TRUE
150	DTNA38	TRUE	DTNA	Kern	Western_Mojave	1	-117.8792781	35.23619406	TRUE	TRUE
151	DTNA5	TRUE	DTNA	Kern	Western_Mojave	1	-117.8517779	35.2438611	TRUE	TRUE
152	DTNAH115	TRUE	DTNA	Kern	Western_Mojave	1	-117.9267388	35.25258574	TRUE	TRUE
153	DTNAH3002	TRUE	DTNA	Kern	Western_Mojave	1	-117.9302975	35.24560658	TRUE	TRUE
154	DTNAH3038	TRUE	DTNA	Kern	Western_Mojave	1	-117.9180846	35.2493516	TRUE	TRUE
155	DTNAH3056	TRUE	DTNA	Kern	Western_Mojave	1	-117.9257096	35.24617374	TRUE	TRUE
156	DTNAH3083	TRUE	DTNA	Kern	Western_Mojave	1	-117.9228689	35.24767417	TRUE	TRUE
157	DTNAH3106	TRUE	DTNA	Kern	Western_Mojave	1	-117.9169661	35.25056832	TRUE	TRUE
158	DTNAH3132	TRUE	DTNA	Kern	Western_Mojave	1	-117.9187084	35.24911243	TRUE	TRUE
159	DTNAH3161	TRUE	DTNA	Kern	Western_Mojave	1	-117.92537	35.25594139	TRUE	TRUE
160	DTNAH3174	TRUE	DTNA	Kern	Western_Mojave	1	-117.9211821	35.24333197	TRUE	TRUE
161	DTNAH3179	TRUE	DTNA	Kern	Western_Mojave	1	-117.9239185	35.24330209	TRUE	TRUE
162	DTNAH3185	TRUE	DTNA	Kern	Western_Mojave	1	-117.9171779	35.24985439	TRUE	TRUE
163	DTNAH3192	TRUE	DTNA	Kern	Western_Mojave	1	-117.9186596	35.2447848	TRUE	TRUE
164	DTNAH3310	TRUE	DTNA	Kern	Western_Mojave	1	-117.9207179	35.25671625	TRUE	TRUE
165	DTNAIC1061	TRUE	DTNA, Site 4	Kern	Western_Mojave	1	-117.8835219	35.20633755	TRUE	TRUE
166	DTNAIC1117	TRUE	DTNA, Site 4	Kern	Western_Mojave	1	-117.8852313	35.20492746	TRUE	TRUE
167	DTNAIC1151	TRUE	DTNA, Site 4	Kern	Western_Mojave	1	-117.8781555	35.19768441	TRUE	TRUE
168	DTNAIC1190	TRUE	DTNA, Site 4	Kern	Western_Mojave	1	-117.8727496	35.18317939	TRUE	TRUE
169	DTNAIC212	TRUE	DTNA, Site 4	Kern	Western_Mojave	1	-117.8940106	35.19906518	TRUE	TRUE
170	DTNAIC420	TRUE	DTNA, Site 4	Kern	Western_Mojave	1	-117.8887503	35.19617345	TRUE	TRUE
171	DTNAIC568	TRUE	DTNA, Site 4	Kern	Western_Mojave	1	-117.8816782	35.19330371	TRUE	TRUE
172	DTNAIC597	TRUE	DTNA, Site 4	Kern	Western_Mojave	1	-117.8798395	35.18169442	TRUE	TRUE
173	DTNAIC789	TRUE	DTNA, Site 4	Kern	Western_Mojave	1	-117.8886983	35.19039407	TRUE	TRUE
174	DTNAIC991	TRUE	DTNA, Site 4	Kern	Western_Mojave	1	-117.8711145	35.20491263	TRUE	TRUE
175	DTNAIN533	TRUE	DTNA, Site 3	Kern	Western_Mojave	1	-117.8725253	35.25050018	TRUE	TRUE
176	DTNAIN66	TRUE	DTNA, Site 3	Kern	Western_Mojave	1	-117.8637936	35.25633352	TRUE	TRUE
177	FEN5	TRUE	Fenner	San Bernardino	Eastern_Mojave	12	-115.3229389	34.91945886	TRUE	TRUE
178	FENF02	TRUE	Fenner	San Bernardino	Eastern_Mojave	12	-115.3217192	34.92184033	TRUE	TRUE
179	FIC18	TRUE	Fort Irwin	San Bernardino	Central_Mojave	5	-116.2918956	35.33348238	TRUE	TRUE
180	FIC24	TRUE	Fort Irwin	San Bernardino	Central_Mojave	5	-116.297546	35.33789747	TRUE	TRUE
181	FIC25	TRUE	Fort Irwin	San Bernardino	Central_Mojave	5	-116.2940475	35.34161	TRUE	TRUE
182	FIC26	TRUE	Fort Irwin	San Bernardino	Central_Mojave	5	-116.3005851	35.32999841	TRUE	TRUE
183	FIC29	TRUE	Fort Irwin	San Bernardino	Central_Mojave	5	-116.2971246	35.33192595	TRUE	TRUE
184	FIC31	TRUE	Fort Irwin	San Bernardino	Central_Mojave	5	-116.299149	35.33576981	TRUE	TRUE
185	FIC32	TRUE	Fort Irwin	San Bernardino	Central_Mojave	5	-116.3006786	35.33064816	TRUE	TRUE
186	FIC33	TRUE	Fort Irwin	San Bernardino	Central_Mojave	5	-116.2955278	35.32954526	TRUE	TRUE
187	FIC41	TRUE	Fort Irwin	San Bernardino	Central_Mojave	5	-116.3043075	35.32702633	TRUE	TRUE
188	FIC42	TRUE	Fort Irwin	San Bernardino	Central_Mojave	5	-116.2972475	35.32408212	TRUE	TRUE
189	FIC43	TRUE	Fort Irwin	San Bernardino	Central_Mojave	5	-116.2926367	35.33177354	TRUE	TRUE
190	FIC45	TRUE	Fort Irwin	San Bernardino	Central_Mojave	5	-116.2992257	35.33580632	TRUE	TRUE
191	FIC46	TRUE	Fort Irwin	San Bernardino	Central_Mojave	5	-116.2988159	35.32592162	TRUE	TRUE
192	FIC47	TRUE	Fort Irwin	San Bernardino	Central_Mojave	5	-116.3008107	35.32679878	TRUE	TRUE
193	FIC48	TRUE	Fort Irwin	San Bernardino	Central_Mojave	5	-116.2992257	35.33580632	TRUE	TRUE
194	FIC51	TRUE	Fort Irwin	San Bernardino	Central_Mojave	5	-116.303574	35.32916809	TRUE	TRUE
195	FIC58	TRUE	Fort Irwin	San Bernardino	Central_Mojave	5	-116.3026296	35.32895526	TRUE	TRUE
196	FIC59	TRUE	Fort Irwin	San Bernardino	Central_Mojave	5	-116.292834	35.33185585	TRUE	TRUE
197	FIC61	TRUE	Fort Irwin	San Bernardino	Central_Mojave	5	-116.3033118	35.32382868	TRUE	TRUE
198	FIC62	TRUE	Fort Irwin	San Bernardino	Central_Mojave	5	-116.2973076	35.32731045	TRUE	TRUE
199	FIC63	TRUE	Fort Irwin	San Bernardino	Central_Mojave	5	-116.2924339	35.33483804	TRUE	TRUE
200	FIC64	TRUE	Fort Irwin	San Bernardino	Central_Mojave	5	-116.295716	35.32560605	TRUE	TRUE
201	FIC67	TRUE	Fort Irwin	San Bernardino	Central_Mojave	5	-116.3008381	35.32617678	TRUE	TRUE
202	FIC76	TRUE	Fort Irwin	San Bernardino	Central_Mojave	5	-116.303756	35.3259141	TRUE	TRUE
203	FIC77	TRUE	Fort Irwin	San Bernardino	Central_Mojave	5	-116.3064386	35.33128546	TRUE	TRUE
204	FIC81	TRUE	Fort Irwin	San Bernardino	Central_Mojave	5	-116.3061477	35.32413352	TRUE	TRUE
205	FIC82	TRUE	Fort Irwin	San Bernardino	Central_Mojave	5	-116.294889	35.31694516	TRUE	TRUE
206	FIE1_12	TRUE	Fort Irwin	San Bernardino	Central_Mojave	5	-116.3175573	35.36070715	TRUE	TRUE
207	FIE2_13	TRUE	Fort Irwin	San Bernardino	Central_Mojave	5	-116.4029818	35.38472906	TRUE	TRUE
208	FIE2_25	TRUE	Fort Irwin	San Bernardino	Central_Mojave	5	-116.4015355	35.39271971	TRUE	TRUE
209	FIE2_27	TRUE	Fort Irwin	San Bernardino	Central_Mojave	5	-116.4174965	35.39042633	TRUE	TRUE
210	FIE2_34	TRUE	Fort Irwin	San Bernardino	Central_Mojave	5	-116.4236611	35.39529787	TRUE	TRUE
211	FIG1512	TRUE	Fort Irwin	San Bernardino	Central_Mojave	3	-116.7657905	35.24547506	TRUE	TRUE
212	FIG401	TRUE	Fort Irwin	San Bernardino	Central_Mojave	3	-116.9242529	35.37926443	TRUE	TRUE
213	FIG711	TRUE	Fort Irwin	San Bernardino	Central_Mojave	3	-116.9006464	35.32669677	TRUE	TRUE
214	FIT126	TRUE	Fort Irwin	San Bernardino	Central_Mojave	4	-116.4668596	35.32171196	TRUE	TRUE
215	FIT143	TRUE	Fort Irwin	San Bernardino	Central_Mojave	4	-116.4562691	35.31943764	TRUE	TRUE
216	FIT15	TRUE	Fort Irwin	San Bernardino	Central_Mojave	4	-116.4800477	35.32047097	TRUE	TRUE
217	FIT179	TRUE	Fort Irwin	San Bernardino	Central_Mojave	4	-116.4772687	35.32149592	TRUE	TRUE
218	FIT25	TRUE	Fort Irwin	San Bernardino	Central_Mojave	4	-116.4869729	35.31268294	TRUE	TRUE
219	FIT26	TRUE	Fort Irwin	San Bernardino	Central_Mojave	4	-116.471783	35.31239212	TRUE	TRUE
220	FIT27	TRUE	Fort Irwin	San Bernardino	Central_Mojave	4	-116.4650132	35.30972944	TRUE	TRUE
221	FIT61	TRUE	Fort Irwin	San Bernardino	Central_Mojave	4	-116.465998	35.31051826	TRUE	TRUE
222	FIT64	TRUE	Fort Irwin	San Bernardino	Central_Mojave	4	-116.4599481	35.31710975	TRUE	TRUE
223	FIT96	TRUE	Fort Irwin	San Bernardino	Central_Mojave	4	-116.4671947	35.31255233	TRUE	TRUE
224	FKC	TRUE	Fremont-Kramer	San Bernardino	Western_Mojave	2	-117.3396988	34.78500572	TRUE	TRUE
225	G13	TRUE	Goffs	San Bernardino	Eastern_Mojave	12	-115.1593888	34.85155555	TRUE	TRUE
226	G14	TRUE	Goffs	San Bernardino	Eastern_Mojave	12	-115.1526941	34.8493614	TRUE	TRUE
227	G19	TRUE	Goffs	San Bernardino	Eastern_Mojave	12	-115.1594443	34.86055529	TRUE	TRUE
228	G225	TRUE	Goffs	San Bernardino	Eastern_Mojave	12	-115.1214138	34.88034688	TRUE	TRUE
229	G23	TRUE	Goffs	San Bernardino	Eastern_Mojave	12	-115.1426665	34.86063912	TRUE	TRUE
230	G26	TRUE	Goffs	San Bernardino	Eastern_Mojave	12	-115.1488891	34.85888845	TRUE	TRUE
231	G28	TRUE	Goffs	San Bernardino	Eastern_Mojave	12	-115.1569442	34.85999989	TRUE	TRUE
232	G29	TRUE	Goffs	San Bernardino	Eastern_Mojave	12	-115.1555002	34.85050035	TRUE	TRUE
233	G31	TRUE	Goffs	San Bernardino	Eastern_Mojave	12	-115.1581742	34.84996656	TRUE	TRUE
234	G33	TRUE	Goffs	San Bernardino	Eastern_Mojave	12	-115.1526941	34.8493614	TRUE	TRUE
235	G34	TRUE	Goffs	San Bernardino	Eastern_Mojave	12	-115.1528296	34.85421317	TRUE	TRUE
236	G36	TRUE	Goffs	San Bernardino	Eastern_Mojave	12	-115.1528296	34.85421317	TRUE	TRUE
237	G37	TRUE	Goffs	San Bernardino	Eastern_Mojave	12	-115.1334166	34.85858335	TRUE	TRUE
238	G38	TRUE	Goffs	San Bernardino	Eastern_Mojave	12	-115.1522225	34.84638886	TRUE	TRUE
239	G553	TRUE	Goffs	San Bernardino	Eastern_Mojave	12	-115.117842	34.8834472	TRUE	TRUE
240	GF01	TRUE	Fremont-Kramer	San Bernardino	Western_Mojave	2	-117.3321372	34.78552256	TRUE	TRUE
241	GF05	TRUE	Fremont-Kramer	San Bernardino	Western_Mojave	2	-117.3330165	34.78946089	TRUE	TRUE
242	GF06	TRUE	Fremont-Kramer	San Bernardino	Western_Mojave	2	-117.340387	34.78756482	TRUE	TRUE
243	GF10	TRUE	Fremont-Kramer	San Bernardino	Western_Mojave	2	-117.3641091	34.75839601	TRUE	TRUE
244	H03K	TRUE	Hinkley	San Bernardino	Western_Mojave	2	-117.2305794	34.90913669	TRUE	TRUE
245	HE	TRUE	Hinkley	San Bernardino	Western_Mojave	2	-117.2212649	34.90954176	TRUE	TRUE
246	HF	TRUE	Hinkley	San Bernardino	Western_Mojave	2	-117.2311766	34.91523142	TRUE	TRUE
247	HG	TRUE	Hinkley	San Bernardino	Western_Mojave	2	-117.2335974	34.91574079	TRUE	TRUE
248	HH	TRUE	Hinkley	San Bernardino	Western_Mojave	2	-117.231482	34.91483406	TRUE	TRUE
249	I_A	TRUE	Ivanpah	San Bernardino	Northeastern_Mojave	11	-115.4253673	35.29970484	TRUE	TRUE
250	I13	TRUE	Ivanpah	San Bernardino	Northeastern_Mojave	11	-115.3613887	35.37138885	TRUE	TRUE
251	I16	TRUE	Ivanpah	San Bernardino	Northeastern_Mojave	11	-115.352028	35.36533373	TRUE	TRUE
252	I2	TRUE	Ivanpah	San Bernardino	Northeastern_Mojave	11	-115.3597223	35.37638886	TRUE	TRUE
253	I29	TRUE	Ivanpah	San Bernardino	Northeastern_Mojave	11	-115.3595276	35.37730581	TRUE	TRUE
254	I3	TRUE	Ivanpah	San Bernardino	Northeastern_Mojave	11	-115.3474842	35.36503005	TRUE	TRUE
255	I30	TRUE	Ivanpah	San Bernardino	Northeastern_Mojave	11	-115.3484161	35.36661151	TRUE	TRUE
256	I32	TRUE	Ivanpah	San Bernardino	Northeastern_Mojave	11	-115.3663893	35.37444436	TRUE	TRUE
257	I34	TRUE	Ivanpah	San Bernardino	Northeastern_Mojave	11	-115.3500003	35.36805583	TRUE	TRUE
258	I37	TRUE	Ivanpah	San Bernardino	Northeastern_Mojave	11	-115.3536108	35.36305541	TRUE	TRUE
259	I5	TRUE	Ivanpah	San Bernardino	Northeastern_Mojave	11	-115.3558331	35.3697221	TRUE	TRUE
260	I7	TRUE	Ivanpah	San Bernardino	Northeastern_Mojave	11	-115.4215174	35.29577783	TRUE	TRUE
261	I8	TRUE	Ivanpah	San Bernardino	Northeastern_Mojave	11	-115.4152891	35.30218777	TRUE	TRUE
262	IGoI_11	TRUE	Ivanpah	San Bernardino	Northeastern_Mojave	11	-115.4284615	35.31315167	TRUE	TRUE
263	IGoI_12	TRUE	Ivanpah	San Bernardino	Northeastern_Mojave	11	-115.4247822	35.31230137	TRUE	TRUE
264	IGoI_4	TRUE	Ivanpah	San Bernardino	Northeastern_Mojave	11	-115.416092	35.31177311	TRUE	TRUE
265	IGoI_5	TRUE	Ivanpah	San Bernardino	Northeastern_Mojave	11	-115.4162633	35.30750185	TRUE	TRUE
266	IV14_1026	TRUE	Ivanpah Valley, Site 14	San Bernardino	Northeastern_Mojave	11	-115.3537382	35.35461218	TRUE	TRUE
267	IV14_1037	TRUE	Ivanpah Valley, Site 14	San Bernardino	Northeastern_Mojave	11	-115.365724	35.36054492	TRUE	TRUE
268	IV14_1062	TRUE	Ivanpah Valley, Site 14	San Bernardino	Northeastern_Mojave	11	-115.3608377	35.35182367	TRUE	TRUE
269	IV14_137	TRUE	Ivanpah Valley, Site 14	San Bernardino	Northeastern_Mojave	11	-115.3608668	35.35038156	TRUE	TRUE
270	IV14_191	TRUE	Ivanpah Valley, Site 14	San Bernardino	Northeastern_Mojave	11	-115.3536504	35.3589385	TRUE	TRUE
271	IV14_245	TRUE	Ivanpah Valley, Site 14	San Bernardino	Northeastern_Mojave	11	-115.3536211	35.36038061	TRUE	TRUE
272	IV14_257	TRUE	Ivanpah Valley, Site 14	San Bernardino	Northeastern_Mojave	11	-115.3520072	35.35314607	TRUE	TRUE
273	IV14_258	TRUE	Ivanpah Valley, Site 14	San Bernardino	Northeastern_Mojave	11	-115.3520365	35.35170396	TRUE	TRUE
274	IV14_26	TRUE	Ivanpah Valley, Site 14	San Bernardino	Northeastern_Mojave	11	-115.359165	35.34747344	TRUE	TRUE
275	IV14_261	TRUE	Ivanpah Valley, Site 14	San Bernardino	Northeastern_Mojave	11	-115.359165	35.34747344	TRUE	TRUE
276	IV14_397	TRUE	Ivanpah Valley, Site 14	San Bernardino	Northeastern_Mojave	11	-115.3555277	35.35319404	TRUE	TRUE
277	IV14_41	TRUE	Ivanpah Valley, Site 14	San Bernardino	Northeastern_Mojave	11	-115.3659274	35.3504501	TRUE	TRUE
278	JNTP164	TRUE	JNTP / Indian Cove	San Bernardino	Southern_Mojave	7	-116.1514809	34.10002882	TRUE	TRUE
279	LV176	TRUE	Lucerne Valley	San Bernardino	Southern_Mojave	6	-116.8470437	34.57086561	TRUE	TRUE
280	LV208	TRUE	Lucerne Valley	California	Southern_Mojave	6	-116.8451445	34.56620087	TRUE	TRUE
281	LV216	TRUE	Lucerne Valley	California	Southern_Mojave	6	-116.8474437	34.56675387	TRUE	TRUE
282	LV403	TRUE	Lucerne Valley	California	Southern_Mojave	6	-116.840719	34.56589758	TRUE	TRUE
283	LV404	TRUE	Lucerne Valley	California	Southern_Mojave	6	-116.8701823	34.81128172	TRUE	TRUE
284	LV60	TRUE	Lucerne Valley	San Bernardino	Southern_Mojave	6	-116.8465373	34.56760043	TRUE	TRUE
285	MC_B18	TRUE	MCAGCC	San Bernardino	Southern_Mojave	10	-115.8201567	34.32661853	TRUE	TRUE
286	MC_B27	TRUE	MCAGCC	San Bernardino	Southern_Mojave	10	-115.8222106	34.31887403	TRUE	TRUE
287	MC_B29	TRUE	MCAGCC	San Bernardino	Southern_Mojave	10	-115.8300901	34.32593831	TRUE	TRUE
288	MC_B38	TRUE	MCAGCC	San Bernardino	Southern_Mojave	10	-115.8305946	34.32326486	TRUE	TRUE
289	MC_BBB	TRUE	MCAGCC	San Bernardino	Southern_Mojave	10	-115.8297999	34.33431303	TRUE	TRUE
290	MC_EA	TRUE	MCAGCC	San Bernardino	Southern_Mojave	7	-116.3850551	34.39949498	TRUE	TRUE
291	MC_LLK	TRUE	MCAGCC	San Bernardino	Southern_Mojave	9	-116.4756277	34.70529221	TRUE	TRUE
292	MC_LLSP_D	TRUE	MCAGCC	San Bernardino	Southern_Mojave	9	-116.4773434	34.70682358	TRUE	TRUE
293	MC_LLSP_H	TRUE	MCAGCC	San Bernardino	Southern_Mojave	9	-116.4775795	34.70747387	TRUE	TRUE
294	MC_MM05_A	TRUE	MCAGCC	San Bernardino	Southern_Mojave	9	-116.3953176	34.53495215	TRUE	TRUE
295	MC_MM05_B	TRUE	MCAGCC	San Bernardino	Southern_Mojave	9	-116.3854766	34.53357739	TRUE	TRUE
296	MC_MM05_E	TRUE	MCAGCC	San Bernardino	Southern_Mojave	9	-116.400998	34.53758633	TRUE	TRUE
297	MC_MM05_F	TRUE	MCAGCC	San Bernardino	Southern_Mojave	9	-116.4012051	34.53909335	TRUE	TRUE
298	MC_MM05_G	TRUE	MCAGCC	San Bernardino	Southern_Mojave	9	-116.3909063	34.53167475	TRUE	TRUE
299	MC_SH03FF	TRUE	MCAGCC	San Bernardino	Southern_Mojave	7	-116.2333719	34.27651506	TRUE	TRUE
300	MC_SH10	TRUE	MCAGCC	San Bernardino	Southern_Mojave	7	-116.2424301	34.26947404	TRUE	TRUE
301	MC_SH503	TRUE	MCAGCC	San Bernardino	Southern_Mojave	7	-116.244216	34.27990112	TRUE	TRUE
302	MC_SH504	TRUE	MCAGCC	San Bernardino	Southern_Mojave	7	-116.225577	34.3067401	TRUE	TRUE
303	MC_SH512	TRUE	MCAGCC	San Bernardino	Southern_Mojave	7	-116.2289045	34.27916544	TRUE	TRUE
304	MC_SH518	TRUE	MCAGCC	San Bernardino	Southern_Mojave	7	-116.2294544	34.27366779	TRUE	TRUE
305	MC_SH523	TRUE	MCAGCC	San Bernardino	Southern_Mojave	7	-116.2472647	34.27792686	TRUE	TRUE
306	MC_SH526	TRUE	MCAGCC	San Bernardino	Southern_Mojave	7	-116.2377897	34.27451352	TRUE	TRUE
307	MC_SH527	TRUE	MCAGCC	San Bernardino	Southern_Mojave	7	-116.2480277	34.26788523	TRUE	TRUE
308	MC_SHA	TRUE	MCAGCC	San Bernardino	Southern_Mojave	7	-116.2339881	34.27684357	TRUE	TRUE
309	MC_SHAAA	TRUE	MCAGCC	San Bernardino	Southern_Mojave	7	-116.2464302	34.27282643	TRUE	TRUE
310	MC_SHB35	TRUE	MCAGCC	San Bernardino	Southern_Mojave	7	-116.2459812	34.27688187	TRUE	TRUE
311	MC_SHBB	TRUE	MCAGCC	San Bernardino	Southern_Mojave	7	-116.2463381	34.27341205	TRUE	TRUE
312	MC_SHBR1	TRUE	MCAGCC	San Bernardino	Southern_Mojave	7	-116.2914957	34.28257344	TRUE	TRUE
313	MC_SHBR2	TRUE	MCAGCC	San Bernardino	Southern_Mojave	7	-116.2851097	34.27717951	TRUE	TRUE
314	MC_SHCC	TRUE	MCAGCC	San Bernardino	Southern_Mojave	7	-116.2414964	34.27063162	TRUE	TRUE
315	MC_SHDD	TRUE	MCAGCC	San Bernardino	Southern_Mojave	7	-116.241451	34.26963032	TRUE	TRUE
316	MC_SHDDD	TRUE	MCAGCC	San Bernardino	Southern_Mojave	7	-116.2299078	34.27397726	TRUE	TRUE
317	MC_SHEE	TRUE	MCAGCC	San Bernardino	Southern_Mojave	7	-116.2404193	34.26960589	TRUE	TRUE
318	MC_SHH	TRUE	MCAGCC	San Bernardino	Southern_Mojave	7	-116.2854569	34.2592442	TRUE	TRUE
319	MC_SHII	TRUE	MCAGCC	San Bernardino	Southern_Mojave	7	-116.2287694	34.27848822	TRUE	TRUE
320	MC_SHJJ	TRUE	MCAGCC	San Bernardino	Southern_Mojave	7	-116.2304065	34.27527901	TRUE	TRUE
321	MC_SHVS1	TRUE	MCAGCC	San Bernardino	Southern_Mojave	7	-116.2643307	34.29175624	TRUE	TRUE
322	MC_SP05_A	TRUE	MCAGCC	San Bernardino	Southern_Mojave	9	-116.4276976	34.69958473	TRUE	TRUE
323	MC_SP05_B	TRUE	MCAGCC	San Bernardino	Southern_Mojave	9	-116.4299566	34.68701557	TRUE	TRUE
324	MC_SP05_C	TRUE	MCAGCC	San Bernardino	Southern_Mojave	9	-116.4285583	34.70462066	TRUE	TRUE
325	MC_SP05_D	TRUE	MCAGCC	San Bernardino	Southern_Mojave	9	-116.4289644	34.70431596	TRUE	TRUE
326	MC_SP05_F	TRUE	MCAGCC	San Bernardino	Southern_Mojave	9	-116.4364221	34.70595584	TRUE	TRUE
327	MC_SP05_G	TRUE	MCAGCC	San Bernardino	Southern_Mojave	9	-116.4463524	34.69710086	TRUE	TRUE
328	MC_SP05_H	TRUE	MCAGCC	San Bernardino	Southern_Mojave	9	-116.4497996	34.69756736	TRUE	TRUE
329	MC_SP05_I	TRUE	MCAGCC	San Bernardino	Southern_Mojave	9	-116.4418954	34.70070566	TRUE	TRUE
330	MC_SP05_J	TRUE	MCAGCC	San Bernardino	Southern_Mojave	9	-116.4518796	34.69838833	TRUE	TRUE
331	MC_SP05_K	TRUE	MCAGCC	San Bernardino	Southern_Mojave	9	-116.4459007	34.70099447	TRUE	TRUE
332	MC_SP05_L	TRUE	MCAGCC	San Bernardino	Southern_Mojave	9	-116.455992	34.69065149	TRUE	TRUE
333	ORA	TRUE	Ord-Rodman	San Bernardino	Southern_Mojave	6	-116.5562461	34.66041518	TRUE	TRUE
334	ORB	TRUE	Ord-Rodman	San Bernardino	Southern_Mojave	6	-116.5707878	34.65740116	TRUE	TRUE
335	ORGo1	TRUE	Ord-Rodman	San Bernardino	Southern_Mojave	6	-116.561712	34.66285173	TRUE	TRUE
336	ORGo10	TRUE	Ord-Rodman	San Bernardino	Southern_Mojave	6	-116.5736227	34.65576986	TRUE	TRUE
337	ORGo11	TRUE	Ord-Rodman	San Bernardino	Southern_Mojave	6	-116.5728786	34.65829226	TRUE	TRUE
338	ORGo2	TRUE	Ord-Rodman	San Bernardino	Southern_Mojave	6	-116.5580132	34.65236865	TRUE	TRUE
339	ORGo5	TRUE	Ord-Rodman	San Bernardino	Southern_Mojave	6	-116.5614038	34.65713331	TRUE	TRUE
340	ORGo6	TRUE	Ord-Rodman	San Bernardino	Southern_Mojave	6	-116.5637907	34.65979312	TRUE	TRUE
341	ORGo8	TRUE	Ord-Rodman	San Bernardino	Southern_Mojave	6	-116.5736227	34.65576986	TRUE	TRUE
342	ORGo9	TRUE	Ord-Rodman	San Bernardino	Southern_Mojave	6	-116.5540906	34.6573683	TRUE	TRUE
343	SCGo10	TRUE	Superior-Cronese	San Bernardino	Central_Mojave	3	-116.8679099	35.11874911	TRUE	TRUE
344	SCGo2	TRUE	Superior-Cronese	San Bernardino	Central_Mojave	3	-116.8928122	35.1264113	TRUE	TRUE
345	SCGo4	TRUE	Superior-Cronese	San Bernardino	Central_Mojave	3	-116.8910961	35.12932235	TRUE	TRUE
346	SCGo5	TRUE	Superior-Cronese	San Bernardino	Central_Mojave	3	-116.8929109	35.12650156	TRUE	TRUE
347	SCGo6	TRUE	Superior-Cronese	San Bernardino	Central_Mojave	3	-116.8810404	35.12295573	TRUE	TRUE
348	SCGo8	TRUE	Superior-Cronese	San Bernardino	Central_Mojave	3	-116.8938429	35.13562783	TRUE	TRUE
349	SCGo9	TRUE	Superior-Cronese	San Bernardino	Central_Mojave	3	-116.8885823	35.12955451	TRUE	TRUE
350	SHC	TRUE	MCAGCC	San Bernardino	Southern_Mojave	7	-116.2445102	34.27373447	TRUE	TRUE
351	SHE	TRUE	MCAGCC	San Bernardino	Southern_Mojave	7	-116.2301844	34.2781905	TRUE	TRUE
352	SHF	TRUE	MCAGCC	San Bernardino	Southern_Mojave	7	-116.2988023	34.26750086	TRUE	TRUE
353	SHG	TRUE	MCAGCC	San Bernardino	Southern_Mojave	7	-116.2434167	34.2684701	TRUE	TRUE
354	SHGo1	TRUE	MCAGCC	San Bernardino	Southern_Mojave	7	-116.2379493	34.27367581	TRUE	TRUE
355	SHGo10	TRUE	MCAGCC	San Bernardino	Southern_Mojave	7	-116.2437425	34.26968957	TRUE	TRUE
356	SHGo11	TRUE	MCAGCC	San Bernardino	Southern_Mojave	7	-116.2304881	34.27228548	TRUE	TRUE
357	SHGo13	TRUE	MCAGCC	San Bernardino	Southern_Mojave	7	-116.2401749	34.27141704	TRUE	TRUE
358	SHGo3	TRUE	MCAGCC	San Bernardino	Southern_Mojave	7	-116.244591	34.28170708	TRUE	TRUE
359	SHGo8	TRUE	MCAGCC	San Bernardino	Southern_Mojave	7	-116.2442191	34.27591509	TRUE	TRUE
360	SHI	TRUE	MCAGCC	San Bernardino	Southern_Mojave	7	-116.3115641	34.27969377	TRUE	TRUE
361	SV1354	TRUE	Shadow Valley, Site 13	San Bernardino	Northeastern_Mojave	11	-115.7364167	35.51853361	TRUE	TRUE
362	Trad001	TRUE	Bullion	San Bernardino	Southern_Mojave	8	-115.8289552	34.31921826	TRUE	TRUE
363	Trad002	TRUE	Bullion	San Bernardino	Southern_Mojave	8	-115.8242937	34.31991305	TRUE	TRUE
364	Trad003	TRUE	Bullion	San Bernardino	Southern_Mojave	8	-115.8323222	34.3303693	TRUE	TRUE
365	Trad005	TRUE	Bullion	San Bernardino	Southern_Mojave	8	-115.8291302	34.31835423	TRUE	TRUE
366	Trad006	TRUE	Bullion	San Bernardino	Southern_Mojave	8	-115.8318	34.32059	TRUE	TRUE
367	Trad007	TRUE	Bullion	San Bernardino	Southern_Mojave	8	-115.8156374	34.31561835	TRUE	TRUE
368	Trad008	TRUE	Bullion	San Bernardino	Southern_Mojave	8	-115.8239	34.32421	TRUE	TRUE
369	Trad010	TRUE	Bullion	San Bernardino	Southern_Mojave	8	-115.8315963	34.32549279	TRUE	TRUE
370	Trad012	TRUE	Bullion	San Bernardino	Southern_Mojave	8	-115.8258	34.32088	TRUE	TRUE
371	Trad013	TRUE	Bullion	San Bernardino	Southern_Mojave	8	-115.8120906	34.30431181	TRUE	TRUE
372	Trad014	TRUE	Bullion	San Bernardino	Southern_Mojave	8	-115.807185	34.30157685	TRUE	TRUE
373	Trad015	TRUE	Bullion	San Bernardino	Southern_Mojave	8	-115.8120906	34.30431181	TRUE	TRUE
374	Trad016	TRUE	Bullion	San Bernardino	Southern_Mojave	8	-115.8048352	34.29255422	TRUE	TRUE
375	Trad017	TRUE	Bullion	San Bernardino	Southern_Mojave	8	-115.8040791	34.29530627	TRUE	TRUE
376	Trad021	TRUE	Bullion	San Bernardino	Southern_Mojave	8	-115.8034403	34.31583345	TRUE	TRUE
377	Trad023	TRUE	Bullion	San Bernardino	Southern_Mojave	8	-115.8055383	34.31273379	TRUE	TRUE
378	Trad026	TRUE	Bullion	San Bernardino	Southern_Mojave	8	-115.8011768	34.29233812	TRUE	TRUE
379	Trad029	TRUE	Bullion	San Bernardino	Southern_Mojave	8	-115.8119639	34.30250703	TRUE	TRUE
380	Trad035	TRUE	SandHill	San Bernardino	Southern_Mojave	8	-116.2284527	34.27748521	TRUE	TRUE
381	Trad038	TRUE	SandHill	San Bernardino	Southern_Mojave	8	-116.212778	34.28779251	TRUE	TRUE
382	Trad039	TRUE	SandHill	San Bernardino	Southern_Mojave	8	-116.2833681	34.27501398	TRUE	TRUE
383	Trad048	TRUE	SandHill	San Bernardino	Southern_Mojave	8	-116.1962996	34.27027141	TRUE	TRUE
384	Trad050	TRUE	Ord Control	San Bernardino	Southern_Mojave	8	-116.4539	34.72194	TRUE	TRUE
385	Trad051	TRUE	Ord Control	San Bernardino	Southern_Mojave	8	-116.4556	34.72131	TRUE	TRUE
386	Trad053	TRUE	Ord Control	San Bernardino	Southern_Mojave	8	-116.4486	34.72795	TRUE	TRUE
387	Trad054	TRUE	Ord_Control	San Bernardino	Southern_Mojave	8	-116.4446718	34.72311836	TRUE	TRUE
388	Trad055	TRUE	Ord_Control	San Bernardino	Southern_Mojave	8	-116.4385886	34.72954715	TRUE	TRUE
389	Trad058	TRUE	Ord Control	San Bernardino	Southern_Mojave	8	-116.4761	34.70617	TRUE	TRUE
390	Trad060	TRUE	Ord Control	San Bernardino	Southern_Mojave	8	-116.4632	34.72521	TRUE	TRUE
391	Trad061	TRUE	Ord_Control	San Bernardino	Southern_Mojave	8	-116.4782513	34.7170085	TRUE	TRUE
392	Trad062	TRUE	Ord_Control	San Bernardino	Southern_Mojave	8	-116.4836163	34.69899587	TRUE	TRUE
393	Trad065	TRUE	Ord_Control	San Bernardino	Southern_Mojave	8	-116.4876607	34.70535242	TRUE	TRUE
394	Trad071	TRUE	Ord_Control	San Bernardino	Southern_Mojave	8	-116.4987785	34.75573557	TRUE	TRUE
395	Trad072	TRUE	Ord_Control	San Bernardino	Southern_Mojave	8	-116.4618047	34.71861425	TRUE	TRUE
396	Trad073	TRUE	Ord_Control	San Bernardino	Southern_Mojave	8	-116.4602073	34.72408996	TRUE	TRUE
397	Trad075	TRUE	Ord_Control	San Bernardino	Southern_Mojave	8	-116.465733	34.72423155	TRUE	TRUE
398	Trad076	TRUE	Ord_Control	San Bernardino	Southern_Mojave	8	-116.4859493	34.70664377	TRUE	TRUE
399	Trad077	TRUE	Ord_Control	San Bernardino	Southern_Mojave	8	-116.479674	34.70956593	TRUE	TRUE
400	Trad080	TRUE	Cleghorn Control	San Bernardino	Southern_Mojave	8	-115.8631	34.28074	TRUE	TRUE
401	Trad081	TRUE	Cleghorn Control	San Bernardino	Southern_Mojave	8	-115.8761	34.30684	TRUE	TRUE
402	Trad082	TRUE	Cleghorn_Control	San Bernardino	Southern_Mojave	8	-115.8890081	34.29749469	TRUE	TRUE
403	Trad085	TRUE	Cleghorn_Control	San Bernardino	Southern_Mojave	8	-115.8873131	34.30325975	TRUE	TRUE
404	Trad088	TRUE	Cleghorn Control	San Bernardino	Southern_Mojave	8	-115.8679	34.28499	TRUE	TRUE
405	Trad089	TRUE	Cleghorn_Control	San Bernardino	Southern_Mojave	8	-115.8653384	34.27514794	TRUE	TRUE
406	Trad090	TRUE	Cleghorn_Control	San Bernardino	Southern_Mojave	8	-115.8598022	34.27486209	TRUE	TRUE
407	Trad092	TRUE	Cleghorn_Control	San Bernardino	Southern_Mojave	8	-115.88125	34.28519587	TRUE	TRUE
408	Trad093	TRUE	Cleghorn_Control	San Bernardino	Southern_Mojave	8	-115.8688824	34.27414365	TRUE	TRUE
409	Trad095	TRUE	Cleghorn_Control	San Bernardino	Southern_Mojave	8	-115.857304	34.27323364	TRUE	TRUE
410	Trad096	TRUE	Cleghorn_Control	San Bernardino	Southern_Mojave	8	-115.8944047	34.30027592	TRUE	TRUE
411	Trad097	TRUE	Cleghorn_Control	San Bernardino	Southern_Mojave	8	-115.8933695	34.29552318	TRUE	TRUE
412	Trad102	TRUE	Cleghorn_Impact	San Bernardino	Southern_Mojave	8	-115.9206511	34.28379081	TRUE	TRUE
413	Trad104	TRUE	Cleghorn_Impact	San Bernardino	Southern_Mojave	8	-115.9470773	34.24509018	TRUE	TRUE
414	Trad105	TRUE	Cleghorn_Impact	San Bernardino	Southern_Mojave	8	-115.9468758	34.24644115	TRUE	TRUE
415	Trad106	TRUE	Cleghorn_Impact	San Bernardino	Southern_Mojave	8	-115.9466367	34.25168756	TRUE	TRUE
416	Trad107	TRUE	Cleghorn_Impact	San Bernardino	Southern_Mojave	8	-115.9373571	34.2356817	TRUE	TRUE
417	Trad108	TRUE	Cleghorn_Impact	San Bernardino	Southern_Mojave	8	-115.9634888	34.23951261	TRUE	TRUE
418	Trad109	TRUE	Cleghorn_Impact	San Bernardino	Southern_Mojave	8	-115.9554399	34.23621585	TRUE	TRUE
419	Trad110	TRUE	Cleghorn_Impact	San Bernardino	Southern_Mojave	8	-115.9630597	34.2373176	TRUE	TRUE
420	Trad111	TRUE	Cleghorn_Impact	San Bernardino	Southern_Mojave	8	-115.9706416	34.2477883	TRUE	TRUE
421	Trad112	TRUE	Cleghorn_Impact	San Bernardino	Southern_Mojave	8	-115.9727723	34.24850056	TRUE	TRUE
422	Trad113	TRUE	Ord_Recipient	San Bernardino	Southern_Mojave	8	-116.5653786	34.65876173	TRUE	TRUE
423	Trad114	TRUE	Ord_Recipient	San Bernardino	Southern_Mojave	8	-116.5682058	34.65442517	TRUE	TRUE
424	Trad116	TRUE	Ord_Recipient	San Bernardino	Southern_Mojave	8	-116.5726394	34.65811106	TRUE	TRUE
425	Trad118	TRUE	Ord_Recipient	San Bernardino	Southern_Mojave	8	-116.5724793	34.65741612	TRUE	TRUE
426	Trad119	TRUE	Ord_Recipient	San Bernardino	Southern_Mojave	8	-116.5555115	34.65082652	TRUE	TRUE
427	Trad122	TRUE	Ord_Recipient	San Bernardino	Southern_Mojave	8	-116.5696516	34.65130108	TRUE	TRUE
428	Trad124	TRUE	Ord_Recipient	San Bernardino	Southern_Mojave	8	-116.5652738	34.64330474	TRUE	TRUE
429	Trad125	TRUE	Ord_Recipient	San Bernardino	Southern_Mojave	8	-116.5680385	34.64670528	TRUE	TRUE
430	Trad128	TRUE	Ord_Recipient	San Bernardino	Southern_Mojave	8	-116.5642866	34.64219201	TRUE	TRUE
431	Trad129	TRUE	Ord_Recipient	San Bernardino	Southern_Mojave	8	-116.5630546	34.63993314	TRUE	TRUE
432	Trad130	TRUE	Ord_Recipient	San Bernardino	Southern_Mojave	8	-116.5719539	34.65983107	TRUE	TRUE
433	Trad132	TRUE	Ord_Recipient	San Bernardino	Southern_Mojave	8	-116.5452656	34.64866954	TRUE	TRUE
434	Trad133	TRUE	Ord Recipient	San Bernardino	Southern_Mojave	8	-116.5413	34.64345	TRUE	TRUE
435	Trad134	TRUE	Ord_Recipient	San Bernardino	Southern_Mojave	8	-116.5795529	34.63543709	TRUE	TRUE
436	Trad135	TRUE	Ord_Recipient	San Bernardino	Southern_Mojave	8	-116.5438324	34.65332642	TRUE	TRUE
437	Trad136	TRUE	Ord_Recipient	San Bernardino	Southern_Mojave	8	-116.5491866	34.64801678	TRUE	TRUE
438	Trad137	TRUE	Ord_Recipient	San Bernardino	Southern_Mojave	8	-116.5490332	34.64814246	TRUE	TRUE
439	Trad138	TRUE	Ord_Recipient	San Bernardino	Southern_Mojave	8	-116.5477784	34.6461088	TRUE	TRUE
440	Trad139	TRUE	Ord_Recipient	San Bernardino	Southern_Mojave	8	-116.5386522	34.64288229	TRUE	TRUE
441	Trad140	TRUE	Ord_Recipient	San Bernardino	Southern_Mojave	8	-116.5617971	34.65497043	TRUE	TRUE
442	Trad141	TRUE	Ord_Recipient	San Bernardino	Southern_Mojave	8	-116.5827418	34.63266151	TRUE	TRUE
443	Trad143	TRUE	Ord_Recipient	San Bernardino	Southern_Mojave	8	-116.5795529	34.63543709	TRUE	TRUE
444	Trad146	TRUE	Ord_Impact	San Bernardino	Southern_Mojave	8	-116.5790867	34.58514247	TRUE	TRUE
445	Trad147	TRUE	Ord_Impact	San Bernardino	Southern_Mojave	8	-116.5781076	34.58471525	TRUE	TRUE
446	Trad153	TRUE	Ord Impact	San Bernardino	Southern_Mojave	8	-116.5797	34.59227	TRUE	TRUE
447	Trad154	TRUE	Ord_Impact	San Bernardino	Southern_Mojave	8	-116.5840236	34.59222047	TRUE	TRUE
448	Trad155	TRUE	Ord_Impact	San Bernardino	Southern_Mojave	8	-116.5738719	34.57501523	TRUE	TRUE
449	Trad157	TRUE	Ord_Impact	San Bernardino	Southern_Mojave	8	-116.5725735	34.59436325	TRUE	TRUE
450	Trad158	TRUE	Ord_Impact	San Bernardino	Southern_Mojave	8	-116.5810335	34.59484348	TRUE	TRUE
451	Trad159	TRUE	Ord_Impact	San Bernardino	Southern_Mojave	8	-116.5852086	34.59514632	TRUE	TRUE
452	Trad160	TRUE	Emerson_Lake	San Bernardino	Southern_Mojave	8	-116.4058764	34.40904888	TRUE	TRUE
453	Trad161	TRUE	Emerson_Lake	San Bernardino	Southern_Mojave	8	-116.4025065	34.40554245	TRUE	TRUE
454	Trad162	TRUE	Emerson_Lake	San Bernardino	Southern_Mojave	8	-116.3944919	34.39891078	TRUE	TRUE
455	Trad163	TRUE	Emerson_Lake	San Bernardino	Southern_Mojave	8	-116.4028569	34.3991052	TRUE	TRUE
456	Trad164	TRUE	Emerson_Lake	San Bernardino	Southern_Mojave	8	-116.3875256	34.39788411	TRUE	TRUE
457	Trad165	TRUE	Emerson_Lake	San Bernardino	Southern_Mojave	8	-116.3894428	34.39754198	TRUE	TRUE
458	Trad166	TRUE	Emerson_Lake	San Bernardino	Southern_Mojave	8	-116.3971929	34.37725346	TRUE	TRUE
459	Trad167	TRUE	Emerson_Lake	San Bernardino	Southern_Mojave	8	-116.3969977	34.40145726	TRUE	TRUE
460	Trad168	TRUE	Emerson_Lake	San Bernardino	Southern_Mojave	8	-116.3974442	34.40138731	TRUE	TRUE
461	Trad170	TRUE	Emerson_Lake	San Bernardino	Southern_Mojave	8	-116.4025065	34.40554245	TRUE	TRUE
462	Trad172	TRUE	Maumee_Mine	San Bernardino	Southern_Mojave	8	-116.3966375	34.53174829	TRUE	TRUE
463	Trad174	TRUE	Emerson_Lake	San Bernardino	Southern_Mojave	8	-116.3973668	34.40308234	TRUE	TRUE
464	Trad179	TRUE	Gays_Pass	San Bernardino	Southern_Mojave	8	-116.35664	34.518405	TRUE	TRUE
465	Trad181	TRUE	Gays_Pass	San Bernardino	Southern_Mojave	8	-116.3932904	34.55601701	TRUE	TRUE
466	Trad183	TRUE	Gays_Pass	San Bernardino	Southern_Mojave	8	-116.3887689	34.55575097	TRUE	TRUE
467	Trad184	TRUE	Gays_Pass	San Bernardino	Southern_Mojave	8	-116.3892071	34.55545558	TRUE	TRUE
468	Trad186	TRUE	Gays_Pass	San Bernardino	Southern_Mojave	8	-116.3942187	34.55727511	TRUE	TRUE
469	Trad187	TRUE	Gays_Pass	San Bernardino	Southern_Mojave	8	-116.3873351	34.53722096	TRUE	TRUE
470	Trad188	TRUE	Gays_Pass	San Bernardino	Southern_Mojave	8	-116.3873351	34.53722096	TRUE	TRUE
471	Trad191	TRUE	Gays_Pass	San Bernardino	Southern_Mojave	8	-116.3855641	34.54540035	TRUE	TRUE
472	Trad195	TRUE	Gays_Pass	San Bernardino	Southern_Mojave	8	-116.3744321	34.52998628	TRUE	TRUE
473	Trad196	TRUE	Gays_Pass	San Bernardino	Southern_Mojave	8	-116.3566025	34.51903605	TRUE	TRUE
474	Trad197	TRUE	Gays_Pass	San Bernardino	Southern_Mojave	8	-116.3539627	34.5236844	TRUE	TRUE
475	Trad200	TRUE	Lavic_Lake	San Bernardino	Southern_Mojave	8	-116.4086194	34.70309171	TRUE	TRUE
476	Trad201	TRUE	Lavic_Lake	San Bernardino	Southern_Mojave	8	-116.3935806	34.70051989	TRUE	TRUE
477	Trad204	TRUE	Lavic_Lake	San Bernardino	Southern_Mojave	8	-116.4057664	34.7126907	TRUE	TRUE
478	Trad205	TRUE	Lavic_Lake	San Bernardino	Southern_Mojave	8	-116.4067481	34.71438179	TRUE	TRUE
479	Trad206	TRUE	Lavic_Lake	San Bernardino	Southern_Mojave	8	-116.4015476	34.71620499	TRUE	TRUE
480	Trad207	TRUE	Lavic_Lake	San Bernardino	Southern_Mojave	8	-116.3964861	34.7154045	TRUE	TRUE
481	Trad208	TRUE	Lavic_Lake	San Bernardino	Southern_Mojave	8	-116.3980496	34.71817165	TRUE	TRUE
482	Trad209	TRUE	Lavic_Lake	San Bernardino	Southern_Mojave	8	-116.3916511	34.70904102	TRUE	TRUE
483	Trad210	TRUE	Lavic_Lake	San Bernardino	Southern_Mojave	8	-116.3916186	34.70900478	TRUE	TRUE
484	Trad211	TRUE	Lavic_Lake	San Bernardino	Southern_Mojave	8	-116.3801811	34.70519578	TRUE	TRUE
485	Trad212	TRUE	Lavic_Lake	San Bernardino	Southern_Mojave	8	-116.4039399	34.72525243	TRUE	TRUE
486	Trad214	TRUE	Lavic_Lake	San Bernardino	Southern_Mojave	8	-116.3768364	34.71000318	TRUE	TRUE
487	Trad220	TRUE	Maumee_Mine	San Bernardino	Southern_Mojave	8	-116.3852108	34.51192393	TRUE	TRUE
488	Trad222	TRUE	Maumee_Mine	San Bernardino	Southern_Mojave	8	-116.3968356	34.52090066	TRUE	TRUE
489	Trad223	TRUE	Maumee_Mine	San Bernardino	Southern_Mojave	8	-116.396715	34.52099926	TRUE	TRUE
490	Trad225	TRUE	Maumee_Mine	San Bernardino	Southern_Mojave	8	-116.3946039	34.52816711	TRUE	TRUE
491	Trad226	TRUE	Maumee_Mine	San Bernardino	Southern_Mojave	8	-116.3926611	34.5271204	TRUE	TRUE
492	Trad227	TRUE	Quackenbush	San Bernardino	Southern_Mojave	8	-116.3478573	34.49199891	TRUE	TRUE
493	Trad228	TRUE	Quackenbush	San Bernardino	Southern_Mojave	8	-116.3479704	34.49286524	TRUE	TRUE
494	Trad229	TRUE	Quackenbush	San Bernardino	Southern_Mojave	8	-116.3424456	34.50292675	TRUE	TRUE
495	Trad230	TRUE	Quackenbush	San Bernardino	Southern_Mojave	8	-116.2258568	34.42881057	TRUE	TRUE
496	Trad231	TRUE	Quackenbush	San Bernardino	Southern_Mojave	8	-116.2268468	34.43003426	TRUE	TRUE
497	Trad233	TRUE	Quackenbush	San Bernardino	Southern_Mojave	8	-116.3459594	34.4993294	TRUE	TRUE
498	Trad236	TRUE	Quackenbush	San Bernardino	Southern_Mojave	8	-116.2258813	34.43087585	TRUE	TRUE
499	Trad239	TRUE	Quackenbush	San Bernardino	Southern_Mojave	8	-116.2188061	34.42512247	TRUE	TRUE
500	Trad240	TRUE	Quackenbush	San Bernardino	Southern_Mojave	8	-116.3143917	34.45954937	TRUE	TRUE
501	Trad241	TRUE	Quackenbush	San Bernardino	Southern_Mojave	8	-116.3162741	34.45834248	TRUE	TRUE
502	Trad242	TRUE	Quackenbush	San Bernardino	Southern_Mojave	8	-116.3149294	34.45103036	TRUE	TRUE
503	Trad244	TRUE	Rainbow_Canyon	San Bernardino	Southern_Mojave	8	-116.2254764	34.5853675	TRUE	TRUE
504	Trad245	TRUE	Rainbow_Canyon	San Bernardino	Southern_Mojave	8	-116.2153792	34.58193036	TRUE	TRUE
505	Trad246	TRUE	Rainbow_Canyon	San Bernardino	Southern_Mojave	8	-116.2138943	34.5798377	TRUE	TRUE
506	Trad370	TRUE	Bessemer_Mine	San Bernardino	Southern_Mojave	8	-116.586005	34.54670436	TRUE	TRUE
507	Trad371	TRUE	Bessemer_Mine	San Bernardino	Southern_Mojave	8	-116.5799662	34.54252643	TRUE	TRUE
508	Trad375	TRUE	Bessemer_Mine	San Bernardino	Southern_Mojave	8	-116.7120582	34.5096145	TRUE	TRUE
509	Trad376	TRUE	Bessemer_Mine	San Bernardino	Southern_Mojave	8	-116.7080891	34.51065118	TRUE	TRUE
510	Trad377	TRUE	Bessemer_Mine	San Bernardino	Southern_Mojave	8	-116.6572992	34.56147137	TRUE	TRUE
511	Trad379	TRUE	Bessemer Mine	San Bernardino	Southern_Mojave	8	-116.532	34.5921	TRUE	TRUE
512	Trad382	TRUE	Bessemer_Mine	San Bernardino	Southern_Mojave	8	-116.5518749	34.56201368	TRUE	TRUE
513	Trad383	TRUE	Bessemer Mine	San Bernardino	Southern_Mojave	8	-116.5724	34.55914	TRUE	TRUE
514	Trad384	TRUE	Bessemer_Mine	San Bernardino	Southern_Mojave	8	-116.572297	34.55893965	TRUE	TRUE
515	Trad391	TRUE	Bessemer_Mine	San Bernardino	Southern_Mojave	8	-116.7092089	34.51132119	TRUE	TRUE
516	Trad393	TRUE	Bessemer_Mine	San Bernardino	Southern_Mojave	8	-116.55378	34.5767831	TRUE	TRUE
517	Trad396	TRUE	Bessemer_Mine	San Bernardino	Southern_Mojave	8	-116.6135683	34.58201005	TRUE	TRUE
518	Trad399	TRUE	Bessemer_Mine	San Bernardino	Southern_Mojave	8	-116.5817438	34.52266577	TRUE	TRUE
519	Trad400	TRUE	Bessemer_Mine	San Bernardino	Southern_Mojave	8	-116.5511576	34.57785564	TRUE	TRUE
520	Trad401	TRUE	Bessemer_Mine	San Bernardino	Southern_Mojave	8	-116.55378	34.5767831	TRUE	TRUE
521	Trad407	TRUE	Delta	San Bernardino	Southern_Mojave	8	-116.0696084	34.34806642	TRUE	TRUE
522	Trad410	TRUE	Delta	San Bernardino	Southern_Mojave	8	-116.0611277	34.43185916	TRUE	TRUE
523	Trad412	TRUE	Galway_Lake	San Bernardino	Southern_Mojave	8	-116.5173278	34.56055634	TRUE	TRUE
524	Trad416	TRUE	Johnson_Recipient	San Bernardino	Southern_Mojave	8	-116.5151125	34.65853612	TRUE	TRUE
525	Trad418	TRUE	Johnson_Recipient	San Bernardino	Southern_Mojave	8	-116.56017	34.66549743	TRUE	TRUE
526	Trad419	TRUE	Johnson_Recipient	San Bernardino	Southern_Mojave	8	-116.5604531	34.6656247	TRUE	TRUE
527	Trad421	TRUE	Johnson_Recipient	San Bernardino	Southern_Mojave	8	-116.0696084	34.34806642	TRUE	TRUE
528	Trad422	TRUE	Johnson_Recipient	San Bernardino	Southern_Mojave	8	-116.0696494	34.34336837	TRUE	TRUE
529	Trad423	TRUE	Johnson Recipient	San Bernardino	Southern_Mojave	8	-116.091	34.47342	TRUE	TRUE
530	Trad424	TRUE	Johnson_Recipient	San Bernardino	Southern_Mojave	8	-116.6056329	34.55382143	TRUE	TRUE
531	Trad425	TRUE	Johnson_Recipient	San Bernardino	Southern_Mojave	8	-116.5994891	34.5553345	TRUE	TRUE
532	Trad426	TRUE	Johnson_Recipient	San Bernardino	Southern_Mojave	8	-116.5998837	34.54575864	TRUE	TRUE
533	Trad430	TRUE	Johnson Recipient	San Bernardino	Southern_Mojave	8	-116.0611	34.43186	TRUE	TRUE
534	Trad431	TRUE	Johnson_Recipient	San Bernardino	Southern_Mojave	8	-116.0968796	34.4935579	TRUE	TRUE
535	Trad433	TRUE	Johnson_Recipient	San Bernardino	Southern_Mojave	8	-116.6143152	34.55249646	TRUE	TRUE
536	Trad435	TRUE	Johnson_Recipient	San Bernardino	Southern_Mojave	8	-116.519327	34.56169147	TRUE	TRUE
537	Trad436	TRUE	Johnson Recipient	San Bernardino	Southern_Mojave	8	-116.5173	34.56056	TRUE	TRUE
538	Trad437	TRUE	Johnson_Recipient	San Bernardino	Southern_Mojave	8	-116.6439895	34.61257432	TRUE	TRUE
539	Trad438	TRUE	Johnson_Recipient	San Bernardino	Southern_Mojave	8	-116.6634043	34.63160319	TRUE	TRUE
540	Trad439	TRUE	Johnson_Recipient	San Bernardino	Southern_Mojave	8	-116.6654759	34.63193353	TRUE	TRUE
541	Trad441	TRUE	Johnson_Recipient	San Bernardino	Southern_Mojave	8	-116.6555066	34.62341991	TRUE	TRUE
542	Trad442	TRUE	Johnson_Recipient	San Bernardino	Southern_Mojave	8	-116.6542038	34.62191924	TRUE	TRUE
543	Trad443	TRUE	Johnson_Recipient	San Bernardino	Southern_Mojave	8	-116.6528503	34.62210477	TRUE	TRUE
544	Trad445	TRUE	Sunshine Peak	San Bernardino	Southern_Mojave	8	-116.4929	34.63319	TRUE	TRUE
545	Trad447	TRUE	Sunshine_Peak	San Bernardino	Southern_Mojave	8	-116.4757211	34.6974111	TRUE	TRUE
546	Trad448	TRUE	Sunshine_Peak	San Bernardino	Southern_Mojave	8	-116.4761202	34.69819736	TRUE	TRUE
547	Trad449	TRUE	Sunshine Peak	San Bernardino	Southern_Mojave	8	-116.4746	34.70031	TRUE	TRUE
548	Trad451	TRUE	Sunshine_Peak	San Bernardino	Southern_Mojave	8	-116.4006311	34.69489165	TRUE	TRUE
549	Trad452	TRUE	Sunshine Peak	San Bernardino	Southern_Mojave	8	-116.456	34.68731	TRUE	TRUE
550	Trad453	TRUE	Sunshine_Peak	San Bernardino	Southern_Mojave	8	-116.4292987	34.70651785	TRUE	TRUE
551	Trad455	TRUE	Sunshine_Peak	San Bernardino	Southern_Mojave	8	-116.4485386	34.71318037	TRUE	TRUE
552	Trad456	TRUE	Sunshine_Peak	San Bernardino	Southern_Mojave	8	-116.4420108	34.70952552	TRUE	TRUE
553	Trad457	TRUE	Rainbow_Canyon	San Bernardino	Southern_Mojave	8	-116.2257536	34.59896802	TRUE	TRUE
554	Trad458	TRUE	Rainbow_Canyon	San Bernardino	Southern_Mojave	8	-116.2226442	34.6002919	TRUE	TRUE
555	Trad459	TRUE	Rainbow_Canyon	San Bernardino	Southern_Mojave	8	-116.2126448	34.59671988	TRUE	TRUE
556	Trad460	TRUE	Rainbow_Canyon	San Bernardino	Southern_Mojave	8	-116.2108302	34.57872677	TRUE	TRUE
557	Trad461	TRUE	Rainbow_Canyon	San Bernardino	Southern_Mojave	8	-116.2186887	34.57664914	TRUE	TRUE
558	Trad463	TRUE	Bessemer_Mine	San Bernardino	Southern_Mojave	8	-116.575386	34.48511956	TRUE	TRUE
559	Trad464	TRUE	Bessemer_Mine	San Bernardino	Southern_Mojave	8	-116.5947865	34.55405646	TRUE	TRUE
560	Trad465	TRUE	Bessemer_Mine	San Bernardino	Southern_Mojave	8	-116.5856339	34.48739124	TRUE	TRUE
561	Trad466	TRUE	Bessemer_Mine	San Bernardino	Southern_Mojave	8	-116.5984987	34.55727914	TRUE	TRUE
562	Trad467	TRUE	Bessemer_Mine	San Bernardino	Southern_Mojave	8	-116.5737082	34.48523998	TRUE	TRUE
563	Trad468	TRUE	Bessemer_Mine	San Bernardino	Southern_Mojave	8	-116.5897355	34.55050452	TRUE	TRUE
564	Trad469	FALSE	Bessemer_Mine	San Bernardino	Southern_Mojave	8	-116.4921824	34.54319271	TRUE	TRUE
565	Trad471	TRUE	Bessemer_Mine	San Bernardino	Southern_Mojave	8	-116.5782041	34.53968869	TRUE	TRUE
566	Trad473	TRUE	Bessemer_Mine	San Bernardino	Southern_Mojave	8	-116.5822026	34.56387073	TRUE	TRUE
567	Trad474	TRUE	Bessemer_Mine	San Bernardino	Southern_Mojave	8	-116.5845038	34.52638161	TRUE	TRUE
568	Trad475	TRUE	Bessemer_Mine	San Bernardino	Southern_Mojave	8	-116.5742984	34.56191357	TRUE	TRUE
569	Trad476	TRUE	Bessemer_Mine	San Bernardino	Southern_Mojave	8	-116.575386	34.48511956	TRUE	TRUE
570	Trad477	TRUE	Delta	San Bernardino	Southern_Mojave	8	-116.0628043	34.33810377	TRUE	TRUE
571	Trad479	TRUE	Delta	San Bernardino	Southern_Mojave	8	-116.0683925	34.34102315	TRUE	TRUE
572	Trad480	TRUE	Gypsum_Ridge	San Bernardino	Southern_Mojave	8	-116.1854747	34.38221384	TRUE	TRUE
573	Trad482	TRUE	Gypsum_Ridge	San Bernardino	Southern_Mojave	8	-116.193335	34.36673684	TRUE	TRUE
574	Trad483	TRUE	Gypsum_Ridge	San Bernardino	Southern_Mojave	8	-116.2437393	34.37425509	TRUE	TRUE
575	Trad484	TRUE	Gypsum_Ridge	San Bernardino	Southern_Mojave	8	-116.2427852	34.36666498	TRUE	TRUE
576	Trad485	TRUE	Gypsum_Ridge	San Bernardino	Southern_Mojave	8	-116.1901144	34.36802319	TRUE	TRUE
577	Trad486	TRUE	Gypsum_Ridge	San Bernardino	Southern_Mojave	8	-116.1901144	34.36802319	TRUE	TRUE
578	Trad487	TRUE	Gypsum_Ridge	San Bernardino	Southern_Mojave	8	-116.1905612	34.36906322	TRUE	TRUE
579	Trad488	TRUE	Gypsum_Ridge	San Bernardino	Southern_Mojave	8	-116.1905612	34.36906322	TRUE	TRUE
580	Trad490	TRUE	Gypsum_Ridge	San Bernardino	Southern_Mojave	8	-116.2177731	34.38411996	TRUE	TRUE
581	Trad492	TRUE	Gypsum_Ridge	San Bernardino	Southern_Mojave	8	-116.2142855	34.37553046	TRUE	TRUE
582	Trad498	TRUE	Prospect	San Bernardino	Southern_Mojave	8	-116.0479967	34.29485645	TRUE	TRUE
583	Trad502	TRUE	Prospect	San Bernardino	Southern_Mojave	8	-116.0537151	34.3071833	TRUE	TRUE
584	Trad503	TRUE	Prospect	San Bernardino	Southern_Mojave	8	-116.0536936	34.30715608	TRUE	TRUE
585	Trad505	TRUE	Prospect	San Bernardino	Southern_Mojave	8	-116.057113	34.31333274	TRUE	TRUE
586	Trad506	TRUE	Prospect	San Bernardino	Southern_Mojave	8	-116.0543215	34.30931624	TRUE	TRUE
587	Trad511	TRUE	Lava	San Bernardino	Southern_Mojave	8	-116.0242299	34.42835996	TRUE	TRUE
588	Trad512	TRUE	Lava	San Bernardino	Southern_Mojave	8	-116.0252302	34.47621628	TRUE	TRUE
589	Trad513	TRUE	Lava	San Bernardino	Southern_Mojave	8	-116.0255074	34.47016758	TRUE	TRUE
590	Trad514	TRUE	Lava	San Bernardino	Southern_Mojave	8	-116.0167062	34.49087395	TRUE	TRUE
591	Trad515	TRUE	Rainbow_Canyon	San Bernardino	Southern_Mojave	8	-116.233565	34.57369545	TRUE	TRUE
592	Trad516	TRUE	Rainbow_Canyon	San Bernardino	Southern_Mojave	8	-116.2269094	34.57544802	TRUE	TRUE
593	Trad517	TRUE	Rainbow_Canyon	San Bernardino	Southern_Mojave	8	-116.2324896	34.57801723	TRUE	TRUE
594	Trad518	TRUE	Rainbow_Canyon	San Bernardino	Southern_Mojave	8	-116.2325109	34.57807147	TRUE	TRUE
595	Trad520	TRUE	Rainbow_Canyon	San Bernardino	Southern_Mojave	8	-116.1959822	34.55137817	TRUE	TRUE
596	Trad521	TRUE	Rainbow_Canyon	San Bernardino	Southern_Mojave	8	-116.1919105	34.54978219	TRUE	TRUE
597	Trad523	TRUE	Noble_Pass	San Bernardino	Southern_Mojave	8	-116.1487928	34.45133922	TRUE	TRUE
598	Trad524	TRUE	Noble_Pass	San Bernardino	Southern_Mojave	8	-116.1036995	34.50458277	TRUE	TRUE
599	Trad527	TRUE	Noble_Pass	San Bernardino	Southern_Mojave	8	-116.0971812	34.48780678	TRUE	TRUE
600	Trad528	TRUE	Noble_Pass	San Bernardino	Southern_Mojave	8	-116.1034515	34.48502136	TRUE	TRUE
601	Trad529	TRUE	Black_Top	San Bernardino	Southern_Mojave	8	-116.0931052	34.56345346	TRUE	TRUE
602	Trad530	TRUE	Black_Top	San Bernardino	Southern_Mojave	8	-116.1774019	34.57213953	TRUE	TRUE
603	Trad531	TRUE	Black_Top	San Bernardino	Southern_Mojave	8	-116.1809317	34.57348887	TRUE	TRUE
604	Trad534	TRUE	Black_Top	San Bernardino	Southern_Mojave	8	-116.0921248	34.56440204	TRUE	TRUE
605	Trad536	TRUE	Black_Top	San Bernardino	Southern_Mojave	8	-116.1774019	34.57213953	TRUE	TRUE
606	Trad537	TRUE	Black_Top	San Bernardino	Southern_Mojave	8	-116.1809317	34.57348887	TRUE	TRUE
607	Trad538	TRUE	Black_Top	San Bernardino	Southern_Mojave	8	-116.1927474	34.59738343	TRUE	TRUE
608	Trad539	FALSE	Black_Top	San Bernardino	Southern_Mojave	8	-116.1560184	34.55248812	TRUE	TRUE
609	Trad540	FALSE	Black_Top	San Bernardino	Southern_Mojave	8	-116.0804018	34.62148839	TRUE	TRUE
610	UT01	TRUE	UTAH Samples	Washington	Upper_Virgin_River	15	-113.6200198	37.12275195	TRUE	TRUE
611	UT02	TRUE	UTAH Samples	Washington	Upper_Virgin_River	15	-113.4746411	37.15111109	TRUE	TRUE
612	UT03	TRUE	UTAH Samples	Washington	Upper_Virgin_River	15	-113.3541761	37.18781251	TRUE	TRUE
613	UT04	TRUE	UTAH Samples	Washington	Upper_Virgin_River	15	-113.3549284	37.18011926	TRUE	TRUE
614	UT05	TRUE	UTAH Samples	Washington	Upper_Virgin_River	15	-113.4693452	37.17933874	TRUE	TRUE
615	UT06	TRUE	UTAH Samples	Washington	Upper_Virgin_River	15	-113.3585553	37.1823001	TRUE	TRUE
616	UT07	TRUE	UTAH Samples	Washington	Upper_Virgin_River	15	-113.3591202	37.17909858	TRUE	TRUE
617	UT279	FALSE	UTAH Samples	Iron	Upper_Virgin_River	15	-112.9974913	37.7380992	TRUE	TRUE
618	UT427	TRUE	UTAH Samples	Iron	Upper_Virgin_River	15	-112.9373604	37.79919086	TRUE	TRUE
619	UT428	TRUE	UTAH Samples	Washington	Upper_Virgin_River	15	-113.6200198	37.12275195	TRUE	TRUE
620	UT429	TRUE	UTAH Samples	Washington	Upper_Virgin_River	15	-113.4746411	37.15111109	TRUE	TRUE
621	UT431	TRUE	UTAH Samples	Washington	Upper_Virgin_River	15	-113.3549284	37.18011926	TRUE	TRUE
622	UT438	TRUE	UTAH Samples	Washington	Upper_Virgin_River	15	-113.4659869	37.14498323	TRUE	TRUE
623	UT439	TRUE	UTAH Samples	Washington	Upper_Virgin_River	15	-113.3577299	37.18255987	TRUE	TRUE
624	UT440	TRUE	UTAH Samples	Washington	Upper_Virgin_River	15	-113.360521	37.17416809	TRUE	TRUE
625	UT441	TRUE	UTAH Samples	Washington	Upper_Virgin_River	15	-113.6068867	37.11718406	TRUE	TRUE
626	UT442	TRUE	UTAH Samples	Washington	Upper_Virgin_River	15	-113.4743475	37.14210531	TRUE	TRUE
627	UT443	TRUE	UTAH Samples	Washington	Upper_Virgin_River	15	-113.4732813	37.14392996	TRUE	TRUE
628	UT444	TRUE	UTAH Samples	Washington	Upper_Virgin_River	15	-113.6358262	37.15664546	TRUE	TRUE
629	UT445	TRUE	UTAH Samples	Washington	Upper_Virgin_River	15	-113.360535	37.17461842	TRUE	TRUE
630	UT446	TRUE	UTAH Samples	Washington	Upper_Virgin_River	15	-113.5515495	37.10126625	TRUE	TRUE
631	UT447	TRUE	UTAH Samples	Washington	Upper_Virgin_River	15	-113.6079313	37.10499527	TRUE	TRUE
632	UT448	TRUE	UTAH Samples	Washington	Upper_Virgin_River	15	-113.523123	37.15324242	TRUE	TRUE
633	UT449	TRUE	UTAH Samples	Washington	Upper_Virgin_River	15	-113.4746411	37.15111109	TRUE	TRUE
634	UT451	FALSE	UTAH Samples	Iron	Upper_Virgin_River	15	-112.9961991	37.86717147	TRUE	TRUE
635	UT453	TRUE	UTAH Samples	Washington	Upper_Virgin_River	15	-113.7177834	37.15172137	TRUE	TRUE
636	UT454	TRUE	UTAH Samples	Washington	Upper_Virgin_River	15	-113.6586623	37.18218641	TRUE	TRUE
637	UT457	TRUE	UTAH Samples	Washington	Upper_Virgin_River	15	-113.7018466	37.21222787	TRUE	TRUE
638	UT458	TRUE	UTAH Samples	Washington	Upper_Virgin_River	15	-113.5942219	37.08451204	TRUE	TRUE
639	UT460	TRUE	UTAH Samples	Iron	Upper_Virgin_River	15	-113.0210008	37.74757771	TRUE	TRUE
640	UT461	TRUE	UTAH Samples	Washington	Upper_Virgin_River	15	-113.5354687	37.22684989	TRUE	TRUE
641	UT498	TRUE	UTAH Samples	Washington	Upper_Virgin_River	15	-113.2978415	37.19219951	TRUE	TRUE
642	UWV16148	TRUE	Upper Ward Valley, Site 16	San Bernardino	Northern_Colorado	13	-114.8926971	34.66878605	TRUE	TRUE
643	UWV16257b	TRUE	Upper Ward Valley, Site 16	San Bernardino	Northern_Colorado	13	-114.8961145	34.67173015	TRUE	TRUE
644	UWV16274	TRUE	Upper Ward Valley, Site 16	San Bernardino	Northern_Colorado	13	-114.8909884	34.66731397	TRUE	TRUE
645	UWV16285	TRUE	Upper Ward Valley, Site 16	San Bernardino	Northern_Colorado	13	-114.903132	34.67040858	TRUE	TRUE
646	UWV1631	TRUE	Upper Ward Valley, Site 16	San Bernardino	Northern_Colorado	13	-114.8926971	34.66878605	TRUE	TRUE
